# Supplementary material for: The Association between Dietary Patterns and Pre-Pregnancy BMI with Gestational Weight Gain: The “Born in Shenyang” Cohort
Source: Nutrients. 2022 Jun 20;14(12):2551. doi: 10.3390/nu14122551 (PMC9229543; doi:10.3390/nu14122551)
Supplement: Supplementary file 1 [file nutrients-14-02551-s001.zip]

Archive with 1 entries (1 files):
- nutrients-1749147-supplementary.pdf
